# Supplementary material for: A Phylogeographical Analysis of the Beetle Pest Species Callosobruchus chinensis (Linnaeus, 1758) in China
Source: Insects. 2022 Jan 29;13(2):145. doi: 10.3390/insects13020145 (PMC8878040; doi:10.3390/insects13020145)
Supplement: Supplementary file 1 [file insects-13-00145-s001.zip]

Archive with 1 entries (1 files):
- insects-1496106-supplementary.pdf
